# Supplementary material for: Effect of Fibrillization pH on Gelation Viscoelasticity and Properties of Biofabricated Dense Collagen Matrices via Gel Aspiration-Ejection
Source: Int J Mol Sci. 2023 Feb 15;24(4):3889. doi: 10.3390/ijms24043889 (PMC9967780; doi:10.3390/ijms24043889)
Supplement: Supplementary file 1 [file ijms-24-03889-s001.zip]

Archive with 1 entries (1 files):
- ijms-2129552-supplementary.pdf
